# Supplementary material for: Accessibility to Occupational Therapy Services for Hereditary Transthyretin Amyloidosis
Source: Int J Environ Res Public Health. 2022 Apr 7;19(8):4464. doi: 10.3390/ijerph19084464 (PMC9031487; doi:10.3390/ijerph19084464)
Supplement: Supplementary file 1 [file ijerph-19-04464-s001.zip]

Archive with 1 entries (1 files):
- ijerph-1604083-supplementary.pdf
